# Supplementary material for: Mitochondrial DNA and Distribution Modelling Evidenced the Lost Genetic Diversity and Wild-Residence of Star Tortoise, Geochelone elegans (Testudines: Testudinidae) in India
Source: Animals (Basel). 2022 Dec 30;13(1):150. doi: 10.3390/ani13010150 (PMC9817980; doi:10.3390/ani13010150)
Supplement: Supplementary file 1 [file animals-13-00150-s001.zip]

Archive with 1 entries (1 files):
- animals-2097324-supplementary.pdf
